# Supplementary material for: Diagnostic Performance of Rapid Antigen Tests to Detect Equine Rotavirus A
Source: Viruses. 2025 Mar 14;17(3):413. doi: 10.3390/v17030413 (PMC11946396; doi:10.3390/v17030413)
Supplement: Supplementary file 1 [file viruses-17-00413-s001.zip]

Archive with 3 entries (3 files):
- Supplementary Figure S1a-h.pdf
- Supplementary Table S1 20-02-2025.xlsx
- Supplementary Table S2 21-01-2025.xlsx
