# Supplementary material for: Diagnostic Performance of Rapid Antigen Tests to Detect Equine Rotavirus A
Source: Viruses. 2025 Mar 14;17(3):413. doi: 10.3390/v17030413 (PMC11946396; doi:10.3390/v17030413)
Supplement: Supplementary file 1 [file viruses-17-00413-s001.zip › Supplementary Table S1 20-02-2025.xlsx]

## Sheet: Table S1
Year	Sample Number	Original Rotavirus A PCR result	Original Rotavirus A PCR Ct Value	CerTest (BIOTEC)	FASTest Strip (Megacor)	Repeat PCR Ct Value	Overall Repeat CerTest (BIOTEC): Two tests x 2 readers=4	Overall Repeat FASTest Strip (Megacor): Two tests x 2 readers=4	Randomised Number	Discrepant	Details of Discrepancy	Results of retest
2020	1887	POS	24.48	POS	Neg	30.0/29.7	POS x 4	Neg x 4	8	1	PCR positive /CerTest positive/ FASTest negative	Confirmed
2023	1257	POS	29.11	Neg	Neg	32.1/33.5	Neg x 4	Neg x 4	65	2	PCR positive /CerTest negative/FASTest negative	Confirmed
2022	88104	POS	34.62	POS	Neg	36.1/34.9	POS x 4	Neg x 4	83	3	PCR positive /CerTest positive/ FASTest negative	Confirmed
2020	285	POS	34.81	Neg	Neg	39.4/39.8	Neg x 4	Neg x 4	119	4	PCR positive /CerTest negative/FASTest negative	Confirmed
2022	29107	POS	34.36	Neg	Neg	39.2/38.1	Neg x 4	Neg x 4	76	5	PCR positive /CerTest negative/FASTest negative	Confirmed
2020	6886	POS	36.94	Neg	Neg	Neg x 4	Neg x 4	Neg x 4	59	6	PCR positive /CerTest negative/FASTest negative but PCR negative on repeat	PCR negative on repeat
2022	38109	POS	38.19	Neg	Neg	Neg x 4	Neg x 4	Neg x 4	107	7	PCR positive /CerTest negative/FASTest negative but PCR negative on repeat	PCR negative on repeat
2021	46113	Neg	/	POS	Neg	Neg x 4	POS x 4	Neg x 4	112	8	PCR negative /CerTest positive/ FASTest negative	Confirmed
2021	20119	POS	38.42	Neg	Neg	Neg x 4	Neg x 4	Neg x 4	118	9	PCR positive /CerTest negative/FASTest negative but PCR negative on repeat	PCR negative on repeat
2020	8982	Neg	/	POS	Neg	Neg x 4	POS x 4	Neg x 4	128	10	PCR negative /CerTest positive/ FASTest negative	Confirmed
2019	2294	Neg	/	POS	Neg	Neg x 4	POS x 4	Neg x 4	27	11	PCR negative /CerTest positive/ FASTest negative	Confirmed
2018	9119	POS	30.24	POS	POS	/	/	/	58
2018	17119	POS	29.26	POS	POS	/	/	/	41
2018	40100	POS	32.51	POS	POS	/	/	/	26
2018	78135	POS	31.02	POS	POS	/	/	/	97
2018	85101	POS	31.49	POS	POS	/	/	/	10
2019	1136	POS	33.17	POS	POS	/	/	/	82
2019	7253	POS	27.56	POS	POS	/	/	/	32
2019	8890	POS	27.25	POS	POS	/	/	/	30
2019	26124	POS	33.74	POS	POS	/	/	/	103
2019	27113	POS	28.24	POS	POS	/	/	/	136
2019	27137	POS	28.25	POS	POS	/	/	/	95
2019	38115	POS	32.78	POS	POS	/	/	/	96
2019	42111	POS	27.3	POS	POS	/	/	/	75
2019	43119	POS	34.61	POS	POS	/	/	/	63
2019	50108	POS	29.93	POS	POS	/	/	/	13
2019	77114	POS	29.27	POS	POS	/	/	/	1
2019	86108	POS	25.77	POS	POS	/	/	/	117
2019	86113	POS	29.94	POS	POS	/	/	/	38
2019	87108	POS	25.33	POS	POS	/	/	/	16
2019	87113	POS	33.2	POS	POS	/	/	/	25
2019	93123	POS	30.06	POS	POS	/	/	/	44
2020	493	POS	25.25	POS	POS	/	/	/	73
2020	860	POS	26.93	POS	POS	/	/	/	90
2020	1093	POS	30.22	POS	POS	/	/	/	24
2020	1366	POS	23.72	POS	POS	/	/	/	74
2020	3191	POS	20.05	POS	POS	/	/	/	133
2020	5256	POS	31.94	POS	POS	/	/	/	6
2020	6389	POS	27.77	POS	POS	/	/	/	139
2020	6685	POS	19.97	POS	POS	/	/	/	47
2020	7385	POS	18.33	POS	POS	/	/	/	110
2020	8286	POS	19.81	POS	POS	/	/	/	55
2020	8582	POS	23.5	POS	POS	/	/	/	89
2020	9259	POS	23.56	POS	POS	/	/	/	37
2020	9385	POS	21.33	POS	POS	/	/	/	137
2020	9485	POS	31.45	POS	POS	/	/	/	4
2020	9885	POS	16.15	POS	POS	/	/	/	19
2021	29101	POS	24.92	POS	POS	/	/	/	114
2021	38117	POS	20.28	POS	POS	/	/	/	3
2021	70123	POS	19.13	POS	POS	/	/	/	124
2021	74148	POS	21.11	POS	POS	/	/	/	80
2021	78118	POS	23.11	POS	POS	/	/	/	2
2021	81101	POS	23.89	POS	POS	/	/	/	35
2021	93122	POS	22.68	POS	POS	/	/	/	100
2022	5279	POS	20.54	POS	POS	/	/	/	106
2022	68107	POS	20.19	POS	POS	/	/	/	113
2023	646	POS	26.71	POS	POS	/	/	/	50
2023	1097	POS	25.82	POS	POS	/	/	/	81
2023	1197	POS	26.07	POS	POS	/	/	/	121
2023	1297	POS	23.1	POS	POS	/	/	/	77
2023	2798	POS	22.29	POS	POS	/	/	/	66
2023	3855	POS	26.53	POS	POS	/	/	/	140
2023	5283	POS	24.01	POS	POS	/	/	/	70
2023	6572	POS	21.84	POS	POS	/	/	/	115
2023	6672	POS	21.63	POS	POS	/	/	/	20
2023	7656	POS	24.7	POS	POS	/	/	/	60
2023	9051	POS	24.38	POS	POS	/	/	/	15
2023	9199	POS	24.07	POS	POS	/	/	/	9
2023	69103	POS	25.09	POS	POS	/	/	/	17
2023	72106	POS	20.79	POS	POS	/	/	/	120
2024	4164	POS	20.3	POS	POS	/	/	/	7
2024	8496	POS	23.7	POS	POS	/	/	/	116
2024	13128	POS	24.76	POS	POS	/	/	/	42
2018	24116	Neg	/	Neg	Neg	/	/	/	40
2018	41103	Neg	/	Neg	Neg	/	/	/	92
2018	65123	Neg	/	Neg	Neg	/	/	/	88
2019	963	Neg	/	Neg	Neg	/	/	/	125
2019	1278	Neg	/	Neg	Neg	/	/	/	111
2019	1573	Neg	/	Neg	Neg	/	/	/	64
2019	2877	Neg	/	Neg	Neg	/	/	/	43
2019	4364	Neg	/	Neg	Neg	/	/	/	18
2019	6276	Neg	/	Neg	Neg	/	/	/	21
2019	8171	Neg	/	Neg	Neg	/	/	/	109
2019	8383	Neg	/	Neg	Neg	/	/	/	102
2019	8764	Neg	/	Neg	Neg	/	/	/	36
2019	9784	Neg	/	Neg	Neg	/	/	/	67
2019	77109	Neg	/	Neg	Neg	/	/	/	123
2020	1581	Neg	/	Neg	Neg	/	/	/	122
2020	1774	Neg	/	Neg	Neg	/	/	/	98
2020	1971	Neg	/	Neg	Neg	/	/	/	46
2020	2663	Neg	/	Neg	Neg	/	/	/	34
2020	2971	Neg	/	Neg	Neg	/	/	/	52
2020	3469	Neg	/	Neg	Neg	/	/	/	87
2020	5261	Neg	/	Neg	Neg	/	/	/	94
2020	5658	Neg	/	Neg	Neg	/	/	/	23
2020	6966	Neg	/	Neg	Neg	/	/	/	48
2020	7090	Neg	/	Neg	Neg	/	/	/	135
2020	7570	Neg	/	Neg	Neg	/	/	/	99
2020	7851	Neg	/	Neg	Neg	/	/	/	29
2020	8078	Neg	/	Neg	Neg	/	/	/	129
2020	28770	Neg	/	Neg	Neg	/	/	/	49
2021	1160	Neg	/	Neg	Neg	/	/	/	101
2021	2497	Neg	/	Neg	Neg	/	/	/	91
2021	3118	Neg	/	Neg	Neg	/	/	/	14
2021	3286	Neg	/	Neg	Neg	/	/	/	12
2021	6112	Neg	/	Neg	Neg	/	/	/	72
2021	9072	Neg	/	Neg	Neg	/	/	/	85
2021	74109	Neg	/	Neg	Neg	/	/	/	11
2021	81127	Neg	/	Neg	Neg	/	/	/	78
2021	94122	Neg	/	Neg	Neg	/	/	/	28
2022	391	Neg	/	Neg	Neg	/	/	/	31
2022	1186	Neg	/	Neg	Neg	/	/	/	131
2022	1545	Neg	/	Neg	Neg	/	/	/	62
2022	3350	Neg	/	Neg	Neg	/	/	/	53
2022	4488	Neg	/	Neg	Neg	/	/	/	54
2022	6998	Neg	/	Neg	Neg	/	/	/	104
2022	7098	Neg	/	Neg	Neg	/	/	/	5
2022	8954	Neg	/	Neg	Neg	/	/	/	93
2022	25153	Neg	/	Neg	Neg	/	/	/	45
2022	73105	Neg	/	Neg	Neg	/	/	/	68
2022	80114	Neg	/	Neg	Neg	/	/	/	69
2023	2247	Neg	/	Neg	Neg	/	/	/	33
2023	3766	Neg	/	Neg	Neg	/	/	/	126
2023	6466	Neg	/	Neg	Neg	/	/	/	86
2023	7053	Neg	/	Neg	Neg	/	/	/	130
2023	8182	Neg	/	Neg	Neg	/	/	/	39
2023	19116	Neg	/	Neg	Neg	/	/	/	105
2023	89823	Neg	/	Neg	Neg	/	/	/	138
2023	91101	Neg	/	Neg	Neg	/	/	/	71
2023	92593	Neg	/	Neg	Neg	/	/	/	51
2024	1771	Neg	/	Neg	Neg	/	/	/	127
2024	2450	Neg	/	Neg	Neg	/	/	/	57
2024	2534	Neg	/	Neg	Neg	/	/	/	132
2024	3836	Neg	/	Neg	Neg	/	/	/	56
2024	4047	Neg	/	Neg	Neg	/	/	/	108
2024	6161	Neg	/	Neg	Neg	/	/	/	22
2024	6186	Neg	/	Neg	Neg	/	/	/	79
2024	6282	Neg	/	Neg	Neg	/	/	/	134
2024	50127	Neg	/	Neg	Neg	/	/	/	61
2024	51127	Neg	/	Neg	Neg	/	/	/	84
