# Supplementary material for: Diagnostic Performance of Rapid Antigen Tests to Detect Equine Rotavirus A
Source: Viruses. 2025 Mar 14;17(3):413. doi: 10.3390/v17030413 (PMC11946396; doi:10.3390/v17030413)
Supplement: Supplementary file 1 [file viruses-17-00413-s001.zip › Supplementary Table S2 21-01-2025.xlsx]

## Sheet: Fresh Samples
Number	Sample Date	Sample Number	Original Rota-A PCR result	Original Rota-A PCR Ct value	Repeat Rota-A PCR/Ct	CerTest (BIOTEC)	Overall Repeat CerTest (BIOTEC): Two tests x 2 readers=4	FASTest Strip (Megacor)	Overall Repeat FASTest Strip (Megacor)Two tests x 2 readers=4	Final Result is Discrepant
1	2024-05-20	52116	Neg	/	Neg x 2	POS	Neg x 4	Neg	Neg x 4	No
6	2024-05-22	63117	Neg	/	Insufficient for PCR	POS	WEAK POS X 4	Neg	Neg x 4	Yes
16	2024-05-28	43119	Neg	/	Neg x 2	POS	Neg x 4	Neg	Neg x 4	No
25	2024-06-08	14122	Neg	/	Neg x 2	Neg	Neg x 4	WEAK POS	Neg x 4	No
26	2024-06-10	28122	Neg	/	Neg x 2	POS	Neg x 4	Neg	Neg x 4	No
38	2024-06-18	47124	Neg	/	Neg x 2	POS	WEAK POS X 4	Neg	Neg x 4	Yes
58	2024-07-10	24129	Neg	/	Neg x 2	POS	WEAK POS X 4	Neg	Neg x 4	Yes
59	2024-07-12	48129	Neg	/	Neg x 2	POS	WEAK POS x3, Neg x1	Neg	Neg x 4	Yes
73	2024-07-26	75131	Neg	/	Neg x 2	POS	Neg x 4	Neg	Neg x 4	No
96	2024-08-19	11138	Neg	/	Neg x 2	POS	POS x2, Neg x 2=Pos	WEAK POS	WEAK POS X 4	Yes
2	2024-05-20	32116	Neg	/		Neg		Neg
3	2024-05-20	33116	Neg	/		Neg		Neg
4	2024-05-20	49116	Neg	/		Neg		Neg
5	2024-05-21	16117	Neg	/		Neg		Neg
7	2024-05-22	82117	Neg	/		Neg		Neg
8	2024-05-24	51118	Neg	/		Neg		Neg
9	2024-05-24	52118	Neg	/		Neg		Neg
10	2024-05-24	53118	Neg	/		Neg		Neg
11	2024-05-26	73118	Neg	/		Neg		Neg
12	2024-05-27	87118	Neg	/		Neg		Neg
13	2024-05-27	88118	Neg	/		Neg		Neg
14	2024-05-27	91118	Neg	/		Neg		Neg
15	2024-05-27	3119	Neg	/		Neg		Neg
17	2024-05-29	76119	Neg	/		Neg		Neg
18	2024-05-29	77119	Neg	/		Neg		Neg
19	2024-05-30	93119	Neg	/		Neg		Neg
20	2024-05-31	60120	Neg	/		Neg		Neg
21	2024-06-04	79120	POS	POS (30.3)		POS		POS
22	2024-06-05	25121	POS	POS (27.3)		POS		POS
23	2024-06-07	87121	Neg	/		Neg		Neg
24	2024-06-07	89121	Neg	/		Neg		Neg
27	2024-06-10	29122	Neg	/		Neg		Neg
28	2024-06-11	49122	Neg	/		Neg		Neg
29	2024-06-11	50122	Neg	/		Neg		Neg
30	2024-06-11	64122	Neg	/		Neg		Neg
32	2024-06-13	55123	Neg	/		Neg		Neg
31	2024-06-13	6123	POS	POS (28.4)		POS		POS
33	2024-06-14	62123	Neg	/		Neg		Neg
34	2024-06-14	63123	Neg	/		Neg		Neg
35	2024-06-14	64123	Neg	/		Neg		Neg
36	2024-06-17	13124	Neg	/		Neg		Neg
37	2024-06-17	14124	Neg	/		Neg		Neg
39	2024-06-19	92124	Neg	/		Neg		Neg
40	2024-06-24	79125	Neg	/		Neg		Neg
41	2024-06-25	95125	Neg	/		Neg		Neg
42	2024-07-01	50127	Neg	/		Neg		Neg
43	2024-07-01	50128	Neg	/		Neg		Neg
44	2024-07-02	10128	Neg	/		Neg		Neg
45	2024-07-03	12128	Neg	/		Neg		Neg
46	2024-07-03	18128	Neg	/		Neg		Neg
47	2024-07-03	32128	POS	POS (24.5)		POS		POS
48	2024-07-03	17128	POS	POS (25.6)		POS		POS
49	2024-07-04	35128	Neg	/		Neg		Neg
50	2024-07-04	36128	Neg	/		Neg		Neg
51	2024-07-04	43128	Neg	/		Neg		Neg
52	2024-07-04	39128	POS	POS (26.0)		POS		POS
53	2024-07-04	31128	POS	POS (29.6)		POS		POS
54	2024-07-05	13128	POS	POS (24.7)		POS		POS
55	2024-07-08	68128	Neg	/		Neg		Neg
56	2024-07-08	69128	Neg	/		Neg		Neg
57	2024-07-09	91128	POS	POS (21.5)		POS		POS
60	2024-07-15	56129	Neg	/		Neg		Neg
61	2024-07-17	92129	Neg	/		Neg		Neg
62	2024-07-17	11130	Neg	/		Neg		Neg
63	2024-07-17	12130	Neg	/		Neg		Neg
64	2024-07-17	13130	Neg	/		Neg		Neg
65	2024-07-17	90129	POS	POS (20.3)		POS		POS
66	2024-07-18	33130	Neg	/		Neg		Neg
67	2024-07-18	34130	Neg	/		Neg		Neg
68	2024-07-22	58130	Neg	/		Neg		Neg
69	2024-07-23	61130	Neg	/		Neg		Neg
70	2024-07-23	19132	Neg	/		Neg		Neg
71	2024-07-23	20132	Neg	/		Neg		Neg
72	2024-07-25	66131	Neg	/		Neg		Neg
74	2024-07-26	70131	Neg	/		Neg		Neg
75	2024-07-26	65131	POS	POS (20.2)		POS		POS
76	2024-07-30	8132	POS	POS (30.8)		POS		POS
77	2024-07-31	25132	POS	POS (25.9)		POS		POS
78	2024-08-02	55132	Neg	/		Neg		Neg
79	2024-08-02	5133	Neg	/		Neg		Neg
80	2024-08-02	6133	Neg	/		Neg		Neg
81	2024-08-02	77132	POS	POS (24.8)		POS		POS
82	2024-08-06	20133	Neg	/		Neg		Neg
83	2024-08-06	25133	Neg	/		Neg		Neg
84	2024-08-09	79134	Neg	/		Neg		Neg
85	2024-08-10	12135	Neg	/		Neg		Neg
86	2024-08-11	13135	Neg	/		Neg		Neg
87	2024-08-11	14135	Neg	/		Neg		Neg
88	2024-08-12	19135	Neg	/		Neg		Neg
89	2024-08-13	57135	Neg	/		Neg		Neg
90	2024-08-13	58135	Neg	/		Neg		Neg
91	2024-08-13	59135	Neg	/		Neg		Neg
92	2024-08-13	56135	POS	POS (28.3)		POS		POS
93	2024-08-14	49136	Neg	/		Neg		Neg
94	2024-08-15	47137	Neg	/		Neg		Neg
95	2024-08-16	86137	Neg	/		Neg		Neg
97	2024-09-03	81140	Neg	/		Neg		Neg
98	2024-09-03	82140	Neg	/		Neg		Neg
99	2024-09-03	83140	Neg	/		Neg		Neg
100	2024-09-03	84140	Neg	/		Neg		Neg
101	2024-09-03	85140	Neg	/		Neg		Neg
102	2024-09-03	86140	Neg	/		Neg		Neg
103	2024-09-03	87140	Neg	/		Neg		Neg
104	2024-09-03	88140	Neg	/		Neg		Neg
105	2024-09-03	89140	Neg	/		Neg		Neg
106	2024-09-03	90140	Neg	/		Neg		Neg
107	2024-09-03	91140	Neg	/		Neg		Neg
108	2024-09-03	92140	Neg	/		Neg		Neg
109	2024-09-03	93140	Neg	/		Neg		Neg
110	2024-09-03	94140	Neg	/		Neg		Neg
111	2024-09-03	95140	Neg	/		Neg		Neg
112	2024-09-03	96140	Neg	/		Neg		Neg
113	2024-09-04	141	Neg	/		Neg		Neg
114	2024-09-05	72141	Neg	/		Neg		Neg
115	2024-09-06	90141	Neg	/		Neg		Neg
116	2024-09-06	91141	Neg	/		Neg		Neg
117	2024-09-06	92141	Neg	/		Neg		Neg
118	2024-09-06	93141	Neg	/		Neg		Neg
119	2024-09-06	94141	Neg	/		Neg		Neg
120	2024-09-09	29142	Neg	/		Neg		Neg
121	2024-09-17	60144	Neg	/		Neg		Neg
122	2024-09-18	89144	Neg	/		Neg		Neg
123	2024-09-18	90144	Neg	/		Neg		Neg
